# Supplementary material for: LiG Metrology, Correlated Error, and the Integrity of the Global Surface Air-Temperature Record
Source: Sensors (Basel). 2023 Jun 27;23(13):5976. doi: 10.3390/s23135976 (PMC10346593; doi:10.3390/s23135976)
Supplement: Supplementary file 1 [file sensors-23-05976-s001.zip]

Archive with 11 entries (10 files):
- Supplemental Materials Sensors 2435246/
- Supplemental Materials Sensors 2435246/Supplemental Material Sensors 2435246.pdf
- __MACOSX/Supplemental Materials Sensors 2435246/._Supplemental Material Sensors 2435246.pdf
- Supplemental Materials Sensors 2435246/Uncertainty in Global Air Temperature.txt
- __MACOSX/Supplemental Materials Sensors 2435246/._Uncertainty in Global Air Temperature.txt
- Supplemental Materials Sensors 2435246/Calculation of Global SST&Land Uncertainty.txt
- __MACOSX/Supplemental Materials Sensors 2435246/._Calculation of Global SST&Land Uncertainty.txt
- Supplemental Materials Sensors 2435246/Calculation of SST Fractions.txt
- __MACOSX/Supplemental Materials Sensors 2435246/._Calculation of SST Fractions.txt
- Supplemental Materials Sensors 2435246/Calculation of Scaled Fractions & Uncertainties.txt
- __MACOSX/Supplemental Materials Sensors 2435246/._Calculation of Scaled Fractions & Uncertainties.txt
