# Supplementary material for: LiG Metrology, Correlated Error, and the Integrity of the Global Surface Air-Temperature Record
Source: Sensors (Basel). 2023 Jun 27;23(13):5976. doi: 10.3390/s23135976 (PMC10346593; doi:10.3390/s23135976)
Supplement: Supplementary file 1 [file sensors-23-05976-s001.zip › Supplemental Materials Sensors 2435246/Uncertainty in Global Air Temperature.txt]

*Supplementary Material for P. Frank (2023) "LiG Metrology, Correlated Error, and the Integrity of the Global Surface Air Temperature Record" MDPI Sensors 2436246
*
*The "Mean Published Anomaly" is the arithmetic mean of BEST, GISS and HadCRU anomalies, which had been adjusted to the 1951-1980 normal. Prior to 1880, they consist only of the mean of the BEST and HadCRU anomalies.
*
*The "RMS Published 95% Uncertainty" is the 1σ root-mean-square of the published BEST, GISS and HadCRU uncertainties multiplied by 1.96. Prior to 1880, the 95% uncertainty is the RMS of BEST and HadCRU, only, where in that case RMS is sqrt((BEST^2 + HadCRU^2)/2).
*
*Global 95% Uncertainty was calculated in file "Calculation of Global SST&Land Uncertainty," which includes 0.3*(Land uncertainty) and 0.7*(SST uncertainty).
*
Year	BEST Annual Anomaly	BEST Annual Anomaly on 1951-1980 normal	BEST 95% Annual Uncertainty	GISS Annual Anomaly; 1951-1980 Normal	GISS 95% Uncertainty	HadCRU Annual Anomaly	HadCRU Annual Anomaly; 1951-1980 Normal	HadCRU 95% Uncertainty	Mean Published Anomaly	RMS Published 95% Uncertainty	Global 95% Uncertainty in Temperature	95% Uncertainty in an Anomaly (1951-1980 normal)
1850.0	-0.45000	-0.46750	0.19100			-0.41766	-0.34105	0.17154	-0.40428	0.18153	0.60459	1.6033
1851.0	-0.33400	-0.35150	0.19900			-0.23335	-0.15674	0.17852	-0.25412	0.18904	0.60348	1.6028
1852.0	-0.30900	-0.32650	0.20900			-0.22940	-0.15279	0.17998	-0.23965	0.19503	0.60235	1.6024
1853.0	-0.31500	-0.33250	0.15100			-0.27035	-0.19375	0.15965	-0.26312	0.15539	0.60122	1.6020
1854.0	-0.30400	-0.32150	0.12500			-0.29163	-0.21502	0.14119	-0.26826	0.13334	0.60269	1.6026
1855.0	-0.29700	-0.31450	0.12100			-0.29695	-0.22035	0.14241	-0.26742	0.13214	0.60680	1.6041
1856.0	-0.41600	-0.43350	0.11700			-0.32035	-0.24375	0.14774	-0.33862	0.13326	0.60915	1.6050
1857.0	-0.55900	-0.57650	0.13000			-0.46723	-0.39062	0.14909	-0.48356	0.13987	0.60915	1.6050
1858.0	-0.35200	-0.36950	0.11300			-0.38877	-0.31216	0.14812	-0.34083	0.13174	0.60997	1.6053
1859.0	-0.24100	-0.25850	0.12600			-0.28120	-0.20459	0.14265	-0.23154	0.13459	0.61231	1.6062
1860.0	-0.39400	-0.41150	0.11200			-0.39017	-0.31356	0.14881	-0.36253	0.13170	0.61730	1.6081
1861.0	-0.46900	-0.48650	0.13600			-0.42928	-0.35267	0.16795	-0.41959	0.15281	0.62395	1.6107
1862.0	-0.56900	-0.58650	0.13900			-0.53640	-0.45979	0.16731	-0.52315	0.15381	0.62503	1.6111
1863.0	-0.34000	-0.35750	0.16400			-0.34434	-0.26774	0.18982	-0.31262	0.17738	0.62939	1.6128
1864.0	-0.36100	-0.37850	0.13100			-0.46544	-0.38883	0.18266	-0.38367	0.15894	0.64858	1.6204
1865.0	-0.25800	-0.27550	0.15000			-0.33259	-0.25598	0.19206	-0.26574	0.17232	0.63610	1.6154
1866.0	-0.22000	-0.23750	0.15000			-0.34126	-0.26465	0.18058	-0.25108	0.16599	0.65011	1.6210
1867.0	-0.17700	-0.19450	0.15700			-0.35696	-0.28036	0.19610	-0.23743	0.17763	0.62677	1.6118
1868.0	-0.22400	-0.24150	0.16100			-0.35196	-0.27535	0.17770	-0.25843	0.16955	0.63744	1.6159
1869.0	-0.23000	-0.24750	0.11400			-0.31657	-0.23996	0.15985	-0.24373	0.13883	0.64228	1.6179
1870.0	-0.29700	-0.31450	0.13200			-0.32789	-0.25128	0.14078	-0.28289	0.13646	0.63976	1.6169
1871.0	-0.32900	-0.34650	0.10700			-0.36858	-0.29197	0.14557	-0.31924	0.12775	0.63284	1.6141
1872.0	-0.29300	-0.31050	0.10800			-0.32804	-0.25144	0.13504	-0.28097	0.12227	0.64135	1.6175
1873.0	-0.26200	-0.27950	0.11300			-0.34133	-0.26473	0.13121	-0.27211	0.12244	0.63773	1.6161
1874.0	-0.31000	-0.32750	0.11300			-0.37325	-0.29665	0.13389	-0.31207	0.12389	0.63120	1.6135
1875.0	-0.35500	-0.37250	0.090000			-0.37563	-0.29902	0.13842	-0.33576	0.11674	0.63062	1.6133
1876.0	-0.36100	-0.37850	0.096000			-0.42411	-0.34750	0.13876	-0.36300	0.11931	0.63062	1.6133
1877.0	0.021000	0.0035000	0.087000			-0.10111	-0.024503	0.12871	-0.010501	0.10985	0.62963	1.6129
1878.0	0.10400	0.086500	0.094000			-0.011315	0.065291	0.11990	0.075895	0.10773	0.62453	1.6109
1879.0	-0.23800	-0.25550	0.089000			-0.30363	-0.22703	0.13043	-0.24126	0.11165	0.61847	1.6085
1880.0	-0.31400	-0.33150	0.10500	-0.17800	0.13879	-0.31583	-0.23923	0.12432	-0.24958	0.12348	0.62012	1.6092
1881.0	-0.19900	-0.21650	0.092000	-0.088500	0.13432	-0.23225	-0.15564	0.12569	-0.15355	0.11875	0.61951	1.6090
1882.0	-0.25000	-0.26750	0.083000	-0.097200	0.13740	-0.29553	-0.21892	0.12462	-0.19454	0.11733	0.62988	1.6130
1883.0	-0.30600	-0.32350	0.080000	-0.18200	0.13625	-0.34647	-0.26987	0.11434	-0.25846	0.11260	0.62577	1.6114
1884.0	-0.47600	-0.49350	0.080000	-0.28510	0.14125	-0.49232	-0.41571	0.11035	-0.39810	0.11333	0.61975	1.6090
1885.0	-0.44300	-0.46050	0.095000	-0.30730	0.14707	-0.47112	-0.39452	0.11194	-0.38744	0.11998	0.61436	1.6070
1886.0	-0.47300	-0.49050	0.092000	-0.31440	0.15096	-0.42090	-0.34430	0.10163	-0.38307	0.11773	0.63706	1.6158
1887.0	-0.50700	-0.52450	0.086000	-0.34350	0.13605	-0.49879	-0.42218	0.11777	-0.43006	0.11515	0.70323	1.6430
1888.0	-0.29800	-0.31550	0.084000	-0.17330	0.12533	-0.37938	-0.30277	0.11394	-0.26386	0.10916	0.74718	1.6623
1889.0	-0.17000	-0.18750	0.080000	-0.10320	0.12590	-0.24990	-0.17329	0.12233	-0.15466	0.11138	0.75056	1.6638
1890.0	-0.46200	-0.47950	0.084000	-0.36420	0.12324	-0.50686	-0.43025	0.12555	-0.42465	0.11256	0.75400	1.6654
1891.0	-0.34700	-0.36450	0.087000	-0.22780	0.12283	-0.40131	-0.32471	0.13605	-0.30567	0.11714	0.74982	1.6635
1892.0	-0.40800	-0.42550	0.080000	-0.25530	0.12510	-0.50756	-0.43095	0.13677	-0.37058	0.11656	0.75464	1.6657
1893.0	-0.38800	-0.40550	0.082000	-0.30590	0.12286	-0.49462	-0.41801	0.13691	-0.37647	0.11628	0.75302	1.6649
1894.0	-0.37700	-0.39450	0.082000	-0.30200	0.12530	-0.48376	-0.40716	0.14180	-0.36789	0.11907	0.74707	1.6622
1895.0	-0.30300	-0.32050	0.086000	-0.21790	0.12578	-0.44875	-0.37215	0.13327	-0.30352	0.11687	0.73754	1.6580
1896.0	-0.21500	-0.23250	0.092000	-0.10580	0.12007	-0.28401	-0.20740	0.13339	-0.18190	0.11644	0.73698	1.6577
1897.0	-0.19800	-0.21550	0.095000	-0.10880	0.12214	-0.25980	-0.18319	0.13872	-0.16916	0.11998	0.74336	1.6606
1898.0	-0.40700	-0.42450	0.082000	-0.27410	0.12434	-0.48579	-0.40919	0.13186	-0.36926	0.11485	0.74595	1.6617
1899.0	-0.23400	-0.25150	0.088000	-0.17610	0.12136	-0.35543	-0.27883	0.13096	-0.23548	0.11493	0.73703	1.6577
1900.0	-0.12500	-0.14250	0.084000	-0.084500	0.11363	-0.23448	-0.15787	0.13249	-0.12829	0.11183	0.72193	1.6511
1901.0	-0.20000	-0.21750	0.089000	-0.14590	0.11002	-0.29343	-0.21682	0.13625	-0.19341	0.11341	0.73912	1.6587
1902.0	-0.36300	-0.38050	0.086000	-0.29500	0.11218	-0.43898	-0.36238	0.13644	-0.34596	0.11343	0.73450	1.6566
1903.0	-0.46300	-0.48050	0.083000	-0.38440	0.11763	-0.53333	-0.45672	0.12749	-0.44054	0.11103	0.72093	1.6507
1904.0	-0.52000	-0.53750	0.088000	-0.48560	0.11474	-0.59756	-0.52096	0.13127	-0.51469	0.11275	0.71701	1.6489
1905.0	-0.33800	-0.35550	0.085000	-0.27860	0.11525	-0.40775	-0.33115	0.12728	-0.32175	0.11062	0.72343	1.6517
1906.0	-0.25500	-0.27250	0.088000	-0.21580	0.11314	-0.31914	-0.24253	0.13138	-0.24361	0.11226	0.75246	1.6647
1907.0	-0.42500	-0.44250	0.084000	-0.38610	0.11592	-0.50416	-0.42755	0.12212	-0.41872	0.10864	0.75487	1.6658
1908.0	-0.44500	-0.46250	0.081000	-0.42570	0.11368	-0.51387	-0.43726	0.12361	-0.44182	0.10765	0.75468	1.6657
1909.0	-0.50900	-0.52650	0.076000	-0.46560	0.11878	-0.53576	-0.45916	0.11686	-0.48375	0.10574	0.75473	1.6657
1910.0	-0.46900	-0.48650	0.077000	-0.42350	0.10615	-0.53102	-0.45442	0.12466	-0.45481	0.10446	0.75474	1.6657
1911.0	-0.48200	-0.49950	0.072000	-0.42460	0.11262	-0.53921	-0.46260	0.12303	-0.46223	0.10489	0.75406	1.6654
1912.0	-0.41200	-0.42950	0.069000	-0.34820	0.11022	-0.47567	-0.39907	0.11366	-0.39226	0.099712	0.75335	1.6651
1913.0	-0.38300	-0.40050	0.070000	-0.34570	0.11427	-0.46715	-0.39055	0.12222	-0.37892	0.10471	0.74346	1.6606
1914.0	-0.19700	-0.21450	0.074000	-0.14960	0.11353	-0.26259	-0.18599	0.12017	-0.18336	0.10457	0.70685	1.6446
1915.0	-0.14500	-0.16250	0.081000	-0.11450	0.11895	-0.19184	-0.11524	0.13012	-0.13075	0.11201	0.65069	1.6212
1916.0	-0.37900	-0.39650	0.083000	-0.32060	0.12378	-0.42021	-0.34360	0.13868	-0.35357	0.11754	0.63667	1.6156
1917.0	-0.52900	-0.54650	0.085000	-0.43140	0.13350	-0.54302	-0.46641	0.14910	-0.48144	0.12553	0.64792	1.6201
1918.0	-0.36200	-0.37950	0.084000	-0.27660	0.12190	-0.42458	-0.34798	0.15740	-0.33469	0.12475	0.65540	1.6231
1919.0	-0.29700	-0.31450	0.093000	-0.26000	0.12179	-0.32552	-0.24891	0.15594	-0.27447	0.12623	0.65027	1.6210
1920.0	-0.24100	-0.25850	0.087000	-0.24800	0.11243	-0.29858	-0.22197	0.15002	-0.24282	0.11932	0.65364	1.6224
1921.0	-0.18600	-0.20350	0.085000	-0.16760	0.11304	-0.24068	-0.16407	0.14108	-0.17839	0.11533	0.64659	1.6196
1922.0	-0.27500	-0.29250	0.082000	-0.26390	0.10994	-0.33923	-0.26262	0.12688	-0.27301	0.10787	0.64605	1.6194
1923.0	-0.24100	-0.25850	0.083000	-0.23740	0.10560	-0.31793	-0.24132	0.12624	-0.24574	0.10642	0.68272	1.6343
1924.0	-0.25000	-0.26750	0.082000	-0.24740	0.11088	-0.31206	-0.23546	0.12677	-0.25012	0.10815	0.70075	1.6419
1925.0	-0.20700	-0.22450	0.082000	-0.19900	0.11221	-0.28243	-0.20582	0.13235	-0.20977	0.11080	0.71158	1.6466
1926.0	-0.070000	-0.087500	0.085000	-0.082300	0.10933	-0.12284	-0.046230	0.12981	-0.072010	0.10959	0.71486	1.6480
1927.0	-0.18800	-0.20550	0.083000	-0.19570	0.11193	-0.22941	-0.15280	0.12195	-0.18467	0.10691	0.71145	1.6465
1928.0	-0.17700	-0.19450	0.084000	-0.18420	0.11552	-0.20676	-0.13016	0.13206	-0.16962	0.11231	0.70730	1.6448
1929.0	-0.36000	-0.37750	0.086000	-0.33890	0.12229	-0.39276	-0.31615	0.13381	-0.34418	0.11584	0.70451	1.6436
1930.0	-0.13100	-0.14850	0.085000	-0.13740	0.11453	-0.17681	-0.10020	0.11361	-0.12870	0.10527	0.69412	1.6391
1931.0	-0.068000	-0.085500	0.082000	-0.098700	0.10782	-0.10340	-0.026792	0.10929	-0.070331	0.10049	0.67054	1.6293
1932.0	-0.10900	-0.12650	0.079000	-0.16210	0.11426	-0.14546	-0.068856	0.10649	-0.11915	0.10106	0.58935	1.5976
1933.0	-0.30200	-0.31950	0.079000	-0.29210	0.11009	-0.32234	-0.24574	0.10476	-0.28578	0.098883	0.59095	1.5982
1934.0	-0.15500	-0.17250	0.079000	-0.13250	0.10965	-0.17434	-0.097731	0.099667	-0.13424	0.096950	0.64427	1.6186
1935.0	-0.21700	-0.23450	0.080000	-0.20190	0.11028	-0.20606	-0.12945	0.097438	-0.18862	0.096704	0.74061	1.6593
1936.0	-0.14800	-0.16550	0.078000	-0.15760	0.11256	-0.16952	-0.092915	0.093998	-0.13867	0.095897	0.88787	1.7301
1937.0	0.012000	-0.0055000	0.082000	-0.037300	0.10729	-0.019199	0.057407	0.10056	0.0048690	0.097206	0.87244	1.7222
1938.0	0.017000	-0.00050000	0.075000	-0.030200	0.11421	-0.012201	0.064405	0.098103	0.011235	0.097114	0.81489	1.6938
1939.0	-0.0050000	-0.022500	0.081000	-0.027000	0.10727	-0.040797	0.035809	0.10591	-0.0045637	0.098799	0.89346	1.7330
1940.0	0.078000	0.060500	0.092000	0.11660	0.10684	0.075936	0.15254	0.11789	0.10988	0.10611	1.1123	1.8553
1941.0	0.034000	0.016500	0.19000	0.18140	0.11546	0.038129	0.11474	0.20038	0.10421	0.17280	1.3098	1.9800
1942.0	0.043000	0.025500	0.19000	0.053200	0.10570	0.0014061	0.078012	0.19662	0.052237	0.16925	1.4902	2.1037
1943.0	0.097000	0.079500	0.19000	0.070500	0.10707	0.0064141	0.083020	0.20601	0.077673	0.17321	1.7481	2.2937
1944.0	0.20200	0.18450	0.19100	0.20710	0.10294	0.14411	0.22071	0.19860	0.20410	0.16982	1.9445	2.4467
1945.0	0.075000	0.057500	0.18900	0.086000	0.10196	0.043088	0.11969	0.20037	0.087731	0.16957	2.0190	2.5063
1946.0	-0.071000	-0.088500	0.12700	-0.073700	0.085175	-0.11881	-0.042207	0.14714	-0.068136	0.12252	2.1016	2.5732
1947.0	-0.0020000	-0.019500	0.12300	-0.040900	0.079088	-0.091206	-0.014600	0.14058	-0.025000	0.11712	1.9931	2.4854
1948.0	-0.097000	-0.11450	0.11700	-0.10860	0.079781	-0.12466	-0.048055	0.13447	-0.090385	0.11275	1.4244	2.0576
1949.0	-0.10600	-0.12350	0.097000	-0.11120	0.076580	-0.14380	-0.067196	0.11028	-0.10063	0.095628	1.2723	1.9554
1950.0	-0.17000	-0.18750	0.081000	-0.18540	0.065537	-0.22662	-0.15002	0.10604	-0.17431	0.085828	1.3035	1.9759
1951.0	0.0080000	-0.0095000	0.071000	-0.067200	0.065378	-0.061154	0.015452	0.089196	-0.020416	0.075875	1.5183	2.1237
1952.0	0.080000	0.062500	0.076000	0.0056000	0.067709	0.015355	0.091960	0.098291	0.053353	0.081693	1.5244	2.1281
1953.0	0.15400	0.13650	0.078000	0.066800	0.065934	0.077631	0.15424	0.098160	0.11918	0.081786	1.5807	2.1688
1954.0	-0.038000	-0.055500	0.074000	-0.14820	0.064988	-0.11675	-0.040144	0.091753	-0.081281	0.077713	1.5849	2.1718
1955.0	-0.095000	-0.11250	0.071000	-0.14750	0.070285	-0.19731	-0.12070	0.087120	-0.12690	0.076531	1.5844	2.1715
1956.0	-0.17600	-0.19350	0.065000	-0.20780	0.073020	-0.26317	-0.18656	0.075960	-0.19595	0.071477	1.5381	2.1379
1957.0	0.053000	0.035500	0.062000	0.040000	0.068762	-0.035335	0.041271	0.065234	0.038924	0.065390	1.5564	2.1511
1958.0	0.058000	0.040500	0.062000	0.066300	0.065920	-0.017633	0.058973	0.065442	0.055258	0.064478	1.6026	2.1847
1959.0	0.041000	0.023500	0.060000	0.024000	0.064545	-0.048005	0.028601	0.062359	0.025367	0.062329	1.6105	2.1906
1960.0	-0.016000	-0.033500	0.057000	-0.022700	0.065540	-0.11549	-0.038881	0.058679	-0.031694	0.060519	1.5519	2.1478
1961.0	0.059000	0.041500	0.048000	0.054400	0.065474	-0.019997	0.056609	0.050783	0.050836	0.055286	1.5093	2.1173
1962.0	0.0010000	-0.016500	0.044000	0.038900	0.067008	-0.064054	0.012551	0.053260	0.011650	0.055566	1.5771	2.1662
1963.0	0.044000	0.026500	0.053000	0.069400	0.063094	-0.036806	0.039800	0.053764	0.045233	0.056805	1.6452	2.2163
1964.0	-0.22100	-0.23850	0.044000	-0.19600	0.059572	-0.30587	-0.22926	0.043625	-0.22125	0.049625	1.7230	2.2746
1965.0	-0.10200	-0.11950	0.043000	-0.10260	0.060300	-0.20439	-0.12778	0.049186	-0.11663	0.051330	1.4255	2.0584
1966.0	-0.040000	-0.057500	0.045000	-0.046400	0.062574	-0.14888	-0.072279	0.049508	-0.058726	0.052888	1.3691	2.0197
1967.0	-0.0090000	-0.026500	0.039000	-0.019100	0.064553	-0.11752	-0.040910	0.043108	-0.028837	0.050155	1.2806	1.9608
1968.0	-0.086000	-0.10350	0.037000	-0.073800	0.062565	-0.16863	-0.092026	0.044621	-0.089775	0.049242	1.2239	1.9243
1969.0	0.063000	0.045500	0.033000	0.068200	0.075168	-0.031367	0.045239	0.040499	0.052980	0.052850	1.3248	1.9900
1970.0	0.017000	-0.00050000	0.029000	0.032700	0.058620	-0.085107	-0.0085006	0.040974	0.0078998	0.044558	1.4081	2.0464
1971.0	-0.10300	-0.12050	0.027000	-0.089300	0.059299	-0.20593	-0.12933	0.038574	-0.11304	0.043716	1.3796	2.0269
1972.0	0.0070000	-0.010500	0.029000	0.015000	0.062316	-0.093827	-0.017221	0.037890	-0.0042404	0.045314	1.3726	2.0221
1973.0	0.14300	0.12550	0.031000	0.16150	0.054744	0.049933	0.12654	0.036465	0.13785	0.041983	1.3422	2.0016
1974.0	-0.062000	-0.079500	0.033000	-0.080900	0.050537	-0.17254	-0.095931	0.037686	-0.085444	0.041082	1.3625	2.0153
1975.0	0.0030000	-0.014500	0.033000	-0.013600	0.054742	-0.11075	-0.034148	0.040551	-0.020749	0.043704	1.4627	2.0843
1976.0	-0.095000	-0.11250	0.036000	-0.10540	0.051221	-0.21586	-0.13926	0.040022	-0.11905	0.042901	1.4904	2.1039
1977.0	0.23500	0.21750	0.032000	0.17340	0.050638	0.10309	0.17969	0.043032	0.19020	0.042583	1.4569	2.0803
1978.0	0.10900	0.091500	0.032000	0.067400	0.048621	0.0052558	0.081862	0.039833	0.080254	0.040721	1.4554	2.0792
1979.0	0.18500	0.16750	0.028000	0.16240	0.051496	0.090858	0.16746	0.028500	0.16579	0.037630	1.4189	2.0538
1980.0	0.30800	0.29050	0.031000	0.27450	0.045704	0.19607	0.27268	0.033268	0.27923	0.037223	1.5344	2.1352
1981.0	0.35700	0.33950	0.027000	0.33260	0.061217	0.25001	0.32662	0.030621	0.33291	0.042482	1.6093	2.1897
1982.0	0.14200	0.12450	0.033000	0.13690	0.052237	0.034263	0.11087	0.039368	0.12409	0.042299	1.5970	2.1807
1983.0	0.32200	0.30450	0.035000	0.31630	0.049182	0.22384	0.30044	0.035765	0.30708	0.040509	1.5477	2.1448
1984.0	0.15500	0.13750	0.030000	0.16650	0.044016	0.048005	0.12461	0.036444	0.14287	0.037263	1.6209	2.1983
1985.0	0.15100	0.13350	0.030000	0.12240	0.042785	0.049730	0.12634	0.034066	0.12741	0.036014	1.6319	2.2064
1986.0	0.20500	0.18750	0.030000	0.18740	0.044438	0.095687	0.17229	0.031279	0.18240	0.035838	1.5638	2.1565
1987.0	0.34400	0.32650	0.027000	0.33760	0.046357	0.24303	0.31963	0.030841	0.32791	0.035726	1.5394	2.1389
1988.0	0.38900	0.37150	0.032000	0.41190	0.045178	0.28215	0.35876	0.035116	0.38072	0.037851	1.5636	2.1563
1989.0	0.27500	0.25750	0.030000	0.29490	0.053771	0.17925	0.25586	0.034752	0.26942	0.040821	1.6117	2.1915
1990.0	0.46200	0.44450	0.030000	0.44370	0.053376	0.36056	0.43717	0.036010	0.44179	0.041011	1.5875	2.1737
1991.0	0.44900	0.43150	0.029000	0.41690	0.050010	0.33890	0.41550	0.034860	0.42130	0.038975	1.5258	2.1291
1992.0	0.24100	0.22350	0.032000	0.22610	0.044579	0.12490	0.20150	0.034015	0.21703	0.037275	1.4670	2.0874
1993.0	0.29800	0.28050	0.031000	0.24470	0.045275	0.16566	0.24226	0.037485	0.25582	0.038367	1.3430	2.0021
1994.0	0.34600	0.32850	0.031000	0.31570	0.047372	0.23355	0.31016	0.035137	0.31812	0.038470	1.2774	1.9587
1995.0	0.50400	0.48650	0.029000	0.45130	0.052286	0.37687	0.45347	0.033210	0.46376	0.039487	1.2566	1.9452
1996.0	0.39300	0.37550	0.028000	0.34070	0.040233	0.27669	0.35330	0.033509	0.35650	0.034281	1.2411	1.9352
1997.0	0.53400	0.51650	0.029000	0.47180	0.044943	0.42231	0.49891	0.032218	0.49574	0.036050	1.2391	1.9340
1998.0	0.68400	0.66650	0.031000	0.62890	0.044228	0.57732	0.65392	0.034272	0.64977	0.036931	1.2204	1.9220
1999.0	0.44200	0.42450	0.030000	0.40490	0.060427	0.32448	0.40109	0.031650	0.41016	0.043024	1.0878	1.8407
2000.0	0.44200	0.42450	0.030000	0.40820	0.049246	0.33108	0.40769	0.032857	0.41346	0.038318	0.95830	1.7673
2001.0	0.57600	0.55850	0.029000	0.54120	0.050065	0.48928	0.56589	0.031212	0.55520	0.037955	0.93108	1.7527
2002.0	0.66900	0.65150	0.028000	0.62970	0.050671	0.54347	0.62007	0.030685	0.63376	0.037829	0.90892	1.7410
2003.0	0.65100	0.63350	0.028000	0.61380	0.047386	0.54417	0.62078	0.032928	0.62269	0.037030	0.85985	1.7159
2004.0	0.56500	0.54750	0.026000	0.54160	0.045184	0.46737	0.54398	0.033032	0.54436	0.035631	0.82973	1.7010
2005.0	0.73100	0.71350	0.028000	0.67830	0.049536	0.60686	0.68347	0.031157	0.69176	0.037455	0.77286	1.6740
2006.0	0.68200	0.66450	0.027000	0.62520	0.051780	0.57255	0.64916	0.030580	0.64629	0.038058	0.70205	1.6425
2007.0	0.69500	0.67750	0.028000	0.64480	0.060357	0.59170	0.66831	0.030348	0.66354	0.042221	0.66732	1.6280
2008.0	0.56700	0.54950	0.028000	0.52260	0.053624	0.46565	0.54226	0.032993	0.53812	0.039783	0.68071	1.6335
2009.0	0.70400	0.68650	0.025000	0.64010	0.041646	0.59678	0.67339	0.031526	0.66666	0.033433	0.63673	1.6157
2010.0	0.77200	0.75450	0.028000	0.70540	0.048432	0.68037	0.75698	0.031295	0.73896	0.037009	0.64043	1.6171
2011.0	0.66200	0.64450	0.035000	0.58810	0.050031	0.53770	0.61430	0.031697	0.61563	0.039719		
2012.0	0.68200	0.66450	0.036000	0.62090	0.047832	0.57761	0.65421	0.032752	0.64654	0.039398		
2013.0	0.70100	0.68350	0.028000	0.65040	0.048509	0.62358	0.70018	0.035092	0.67803	0.038160		
2014.0	0.77300	0.75550	0.029000	0.73720	0.047849	0.67287	0.74948	0.033967	0.74739	0.037790		
2015.0	0.91700	0.89950	0.027000	0.87060	0.055854	0.82511	0.90172	0.033827	0.89061	0.040796		
2016.0	1.0540	1.0365	0.029000	0.99670	0.053858	0.93293	1.0095	0.031164	1.0142	0.039635		
2017.0	0.95800	0.94050	0.030000	0.90740	0.053858	0.84517	0.92178	0.030400	0.92323	0.039686		
2018.0	0.88300	0.86550	0.028000	0.83330	0.053858	0.76265	0.83926	0.031602	0.84602	0.039511		
2019.0	1.0200	1.0025	0.028000			0.89107	0.96768	0.034285				
2020.0	1.0460	1.0285	0.027000			0.92279	0.99940	0.034582				
2021.0	0.89200	0.87450	0.027000			0.76186	0.83846	0.036413				
2022.0	0.92900	0.91150	0.028000			0.80124	0.87785	0.036070				
