# Supplementary material for: LiG Metrology, Correlated Error, and the Integrity of the Global Surface Air-Temperature Record
Source: Sensors (Basel). 2023 Jun 27;23(13):5976. doi: 10.3390/s23135976 (PMC10346593; doi:10.3390/s23135976)
Supplement: Supplementary file 1 [file sensors-23-05976-s001.zip › Supplemental Materials Sensors 2435246/Calculation of Global SST&Land Uncertainty.txt]

*Supplementary Material for P. Frank (2023) "LiG Metrology, Correlated Error, and the Integrity of the Global Surface Air Temperature Record" MDPI Sensors 2436246
*
*The 2-sigma SST Uncertainty was calculated in file "Calculation of Scaled Fractions & Uncertainties." These uncertainties are already scaled to the bucket, ERI&Hull and Other fractional usages.
*
*MMTS sensors are assumed to have fully replaced CRS worldwide by 1990. So, between 1980 and 1989, are linearly interpolated between pure resolution of LiG (±0.382 C) and MMTS (±0.196 C) and the Systematic errors CRS (±0.58) and MMTS (±0.56), respectively. See Table 6 and Table 8 for details.

*SST and Land Surface uncertainties were combined as sqrt[0.7*SST)^2+0.3*((Land Surface Resolution)^2+(Land Surface systematic)^2)]
*
*After 1990, all buoy SSTs are assumed to have random error, which becomes negligible in an average. MMTS sensors are assumed to be global from 1990-2005. After that, the USCRN is assumed to be global, with resolution (±0.1 C; 2σ = ±0.196 C and uncertainties (±0.24 C; 2σ = ±0.47) derived from Hubbard KG, Lin X, Baker CB. On the USCRN Temperature system. J Atmos. Ocean Technol. 2005;22:1095-2101.
*
*2σ global =1.96*sqrt(0.7*((2σ SST/1.96)^2)+0.3*(((2σ Land Res/1.96)^2)+((2σ Land Sys/1.96)^2)))
*
Year	2-sigma SST Uncertainty	2-sigma Land Surface Resolution	2-sigma Land Surface Systematic	2-sigma Global Air Temperature Uncertainty
1850.0	0.56168	0.38200	0.58000	0.60459					
1851.0	0.55996	0.38200	0.58000	0.60348					
1852.0	0.55823	0.38200	0.58000	0.60235					
1853.0	0.55648	0.38200	0.58000	0.60122					
1854.0	0.55875	0.38200	0.58000	0.60269					
1855.0	0.56507	0.38200	0.58000	0.60680					
1856.0	0.56867	0.38200	0.58000	0.60915					
1857.0	0.56867	0.38200	0.58000	0.60915					
1858.0	0.56991	0.38200	0.58000	0.60997					
1859.0	0.57349	0.38200	0.58000	0.61231					
1860.0	0.58108	0.38200	0.58000	0.61730					
1861.0	0.59114	0.38200	0.58000	0.62395					
1862.0	0.59277	0.38200	0.58000	0.62503					
1863.0	0.59932	0.38200	0.58000	0.62939					
1864.0	0.62787	0.38200	0.58000	0.64858					
1865.0	0.60936	0.38200	0.58000	0.63610					
1866.0	0.63014	0.38200	0.58000	0.65011					
1867.0	0.59540	0.38200	0.58000	0.62677					
1868.0	0.61136	0.38200	0.58000	0.63744					
1869.0	0.61856	0.38200	0.58000	0.64228					
1870.0	0.61481	0.38200	0.58000	0.63976					
1871.0	0.60449	0.38200	0.58000	0.63284					
1872.0	0.61717	0.38200	0.58000	0.64135					
1873.0	0.61180	0.38200	0.58000	0.63773					
1874.0	0.60205	0.38200	0.58000	0.63120					
1875.0	0.60117	0.38200	0.58000	0.63062					
1876.0	0.60117	0.38200	0.58000	0.63062					
1877.0	0.59969	0.38200	0.58000	0.62963					
1878.0	0.59202	0.38200	0.58000	0.62453					
1879.0	0.58286	0.38200	0.58000	0.61847					
1880.0	0.58536	0.38200	0.58000	0.62012					
1881.0	0.58444	0.38200	0.58000	0.61951					
1882.0	0.60007	0.38200	0.58000	0.62988					
1883.0	0.59389	0.38200	0.58000	0.62577					
1884.0	0.58480	0.38200	0.58000	0.61975					
1885.0	0.57662	0.38200	0.58000	0.61436					
1886.0	0.61079	0.38200	0.58000	0.63706					
1887.0	0.70694	0.38200	0.58000	0.70323					
1888.0	0.76865	0.38200	0.58000	0.74718					
1889.0	0.77334	0.38200	0.58000	0.75056					
1890.0	0.77811	0.38200	0.58000	0.75400					
1891.0	0.77232	0.38200	0.58000	0.74982					
1892.0	0.77900	0.38200	0.58000	0.75464					
1893.0	0.77675	0.38200	0.58000	0.75302					
1894.0	0.76850	0.38200	0.58000	0.74707					
1895.0	0.75524	0.38200	0.58000	0.73754					
1896.0	0.75446	0.38200	0.58000	0.73698					
1897.0	0.76334	0.38200	0.58000	0.74336					
1898.0	0.76694	0.38200	0.58000	0.74595					
1899.0	0.75452	0.38200	0.58000	0.73703					
1900.0	0.73338	0.38200	0.58000	0.72193					
1901.0	0.75745	0.38200	0.58000	0.73912					
1902.0	0.75099	0.38200	0.58000	0.73450					
1903.0	0.73196	0.38200	0.58000	0.72093					
1904.0	0.72644	0.38200	0.58000	0.71701					
1905.0	0.73548	0.38200	0.58000	0.72343					
1906.0	0.77597	0.38200	0.58000	0.75246					
1907.0	0.77932	0.38200	0.58000	0.75487					
1908.0	0.77906	0.38200	0.58000	0.75468					
1909.0	0.77912	0.38200	0.58000	0.75473					
1910.0	0.77913	0.38200	0.58000	0.75474					
1911.0	0.77819	0.38200	0.58000	0.75406					
1912.0	0.77721	0.38200	0.58000	0.75335					
1913.0	0.76349	0.38200	0.58000	0.74346					
1914.0	0.71208	0.38200	0.58000	0.70685					
1915.0	0.63099	0.38200	0.58000	0.65069					
1916.0	0.61021	0.38200	0.58000	0.63667					
1917.0	0.62690	0.38200	0.58000	0.64792					
1918.0	0.63791	0.38200	0.58000	0.65540					
1919.0	0.63037	0.38200	0.58000	0.65027					
1920.0	0.63532	0.38200	0.58000	0.65364					
1921.0	0.62494	0.38200	0.58000	0.64659					
1922.0	0.62413	0.38200	0.58000	0.64605					
1923.0	0.67762	0.38200	0.58000	0.68272					
1924.0	0.70341	0.38200	0.58000	0.70075					
1925.0	0.71878	0.38200	0.58000	0.71158					
1926.0	0.72341	0.38200	0.58000	0.71486					
1927.0	0.71859	0.38200	0.58000	0.71145					
1928.0	0.71272	0.38200	0.58000	0.70730					
1929.0	0.70875	0.38200	0.58000	0.70451					
1930.0	0.69396	0.38200	0.58000	0.69412					
1931.0	0.66000	0.38200	0.58000	0.67054					
1932.0	0.53804	0.38200	0.58000	0.58935					
1933.0	0.54053	0.38200	0.58000	0.59095					
1934.0	0.62150	0.38200	0.58000	0.64427					
1935.0	0.75951	0.38200	0.58000	0.74061					
1936.0	0.95889	0.38200	0.58000	0.88787					
1937.0	0.93843	0.38200	0.58000	0.87244					
1938.0	0.86135	0.38200	0.58000	0.81489					
1939.0	0.96627	0.38200	0.58000	0.89346					
1940.0	1.2493	0.38200	0.58000	1.1123					
1941.0	1.4980	0.38200	0.58000	1.3098					
1942.0	1.7222	0.38200	0.58000	1.4902					
1943.0	2.0393	0.38200	0.58000	1.7481					
1944.0	2.2793	0.38200	0.58000	1.9445					
1945.0	2.3700	0.38200	0.58000	2.0190					
1946.0	2.4704	0.38200	0.58000	2.1016					
1947.0	2.3384	0.38200	0.58000	1.9931					
1948.0	1.6407	0.38200	0.58000	1.4244					
1949.0	1.4511	0.38200	0.58000	1.2723					
1950.0	1.4902	0.38200	0.58000	1.3035					
1951.0	1.7569	0.38200	0.58000	1.5183					
1952.0	1.7643	0.38200	0.58000	1.5244					
1953.0	1.8338	0.38200	0.58000	1.5807					
1954.0	1.8389	0.38200	0.58000	1.5849					
1955.0	1.8383	0.38200	0.58000	1.5844					
1956.0	1.7812	0.38200	0.58000	1.5381					
1957.0	1.8039	0.38200	0.58000	1.5564					
1958.0	1.8607	0.38200	0.58000	1.6026					
1959.0	1.8704	0.38200	0.58000	1.6105					
1960.0	1.7982	0.38200	0.58000	1.5519					
1961.0	1.7457	0.38200	0.58000	1.5093					
1962.0	1.8294	0.38200	0.58000	1.5771					
1963.0	1.9132	0.38200	0.58000	1.6452					
1964.0	2.0085	0.38200	0.58000	1.7230					
1965.0	1.6421	0.38200	0.58000	1.4255					
1966.0	1.5719	0.38200	0.58000	1.3691					
1967.0	1.4615	0.38200	0.58000	1.2806					
1968.0	1.3903	0.38200	0.58000	1.2239					
1969.0	1.5168	0.38200	0.58000	1.3248					
1970.0	1.6205	0.38200	0.58000	1.4081					
1971.0	1.5851	0.38200	0.58000	1.3796					
1972.0	1.5763	0.38200	0.58000	1.3726					
1973.0	1.5385	0.38200	0.58000	1.3422					
1974.0	1.5637	0.38200	0.58000	1.3625					
1975.0	1.6881	0.38200	0.58000	1.4627					
1976.0	1.7224	0.38200	0.58000	1.4904					
1977.0	1.6809	0.38200	0.58000	1.4569					
1978.0	1.6791	0.38200	0.58000	1.4554					
1979.0	1.6338	0.38200	0.58000	1.4189					
1980.0	1.7767	0.38200	0.58000	1.5344					
1981.0	1.8709	0.36310	0.57778	1.6093					
1982.0	1.8577	0.34419	0.57556	1.5970					
1983.0	1.7988	0.32529	0.57333	1.5477					
1984.0	1.8904	0.30639	0.57111	1.6209					
1985.0	1.9054	0.28748	0.56889	1.6319					
1986.0	1.8234	0.26858	0.56667	1.5638					
1987.0	1.7950	0.24968	0.56444	1.5394					
1988.0	1.8260	0.23078	0.56222	1.5636					
1989.0	1.8861	0.21187	0.56000	1.6117					
1990.0	1.8573	0.19600	0.56000	1.5875					
1991.0	1.7819	0.19600	0.56000	1.5258					
1992.0	1.7099	0.19600	0.56000	1.4670					
1993.0	1.5575	0.19600	0.56000	1.3430					
1994.0	1.4765	0.19600	0.56000	1.2774					
1995.0	1.4508	0.19600	0.56000	1.2566					
1996.0	1.4316	0.19600	0.56000	1.2411					
1997.0	1.4291	0.19600	0.56000	1.2391					
1998.0	1.4060	0.19600	0.56000	1.2204					
1999.0	1.2408	0.19600	0.56000	1.0878					
2000.0	1.0775	0.19600	0.56000	0.95830					
2001.0	1.0429	0.19600	0.56000	0.93108					
2002.0	1.0146	0.19600	0.56000	0.90892					
2003.0	0.95149	0.19600	0.56000	0.85985					
2004.0	0.91249	0.19600	0.56000	0.82973					
2005.0	0.86149	0.19600	0.47000	0.77286					
2006.0	0.77004	0.19600	0.47000	0.70205					
2007.0	0.72459	0.19600	0.47000	0.66732					
2008.0	0.74217	0.19600	0.47000	0.68071					
2009.0	0.68414	0.19600	0.47000	0.63673					
2010.0	0.68905	0.19600	0.47000	0.64043					
