# Supplementary material for: LiG Metrology, Correlated Error, and the Integrity of the Global Surface Air-Temperature Record
Source: Sensors (Basel). 2023 Jun 27;23(13):5976. doi: 10.3390/s23135976 (PMC10346593; doi:10.3390/s23135976)
Supplement: Supplementary file 1 [file sensors-23-05976-s001.zip › Supplemental Materials Sensors 2435246/Calculation of SST Fractions.txt]

*Supplementary Material for P. Frank (2023) "LiG Metrology, Correlated Error, and the Integrity of the Global Surface Air Temperature Record" MDPI Sensors 2436246
*
*Data are from: Elizabeth C. Kent, John J. Kennedy, David I. Berry and Robert O. Smith (2010) "Effects of *instrumentation changes on sea surface temperature measured in situ" WIREs Climate Change 1, *718-728.
*
*Millions of "Other" is (1-Ship Fraction)*bucket millions, prior to 1931, because only ship-board  buckets and others contributed to SST measurements prior to 1931.
*
*Bucket Number could be directly digitized from Kent, et al., (2010) Figure 2b. ERI + Hull was  digitized as displayed in the paper so that its number after 1932 included the underlying bucket  number. Likewise, 'Other' was digitized as displayed so that its number included the underlying  bucket and ERi-Hull number.
*
*So, bucket number is as listed. True ERi-Hull is digitized ERI+Hull minus bucket. True Other is (1- ship fraction)*bucket prior to 1931 and 1 - (bucket plus ERi-Hull alone) after 1946. Between 1931  and 1946, Other is small and was not calculated.

*The ship fraction data are from Kent, et al., (2010) Figure 2b. Years are integers, ship fraction is  interpolated from the digitized data of Figure 2b.

*Total ship SST = sum of bucket+ERI&Hull+Unknown fractions.

*Raw Bucket Fraction = bucket/(Bucket+ERi&Hull+Unknown)
*Raw ERi&Hull Fraction = ERI&Hull/(Bucket+ERi&Hull+Unknown)
*Raw Other Fraction = Other/(Bucket+ERi&Hull+Unknown)

*Scaled Bucket Fraction = Raw Bucket Fraction × Ship Fraction of SSTs = Fraction of SSTs determined *using buckets
*
*Scaled ERI&Hull Fraction = Raw ERI&Hull Fraction × Ship Fraction of SSTs = Fraction of SSTs determined from engine intakes and hull-mounted sensors
*
*Scaled Other Fraction = Raw Other Fraction × Ship Fraction of SSTs = Fraction of SSTs determined by  unknown methods (ultimately assigned to 0.33 bucket, 0.33 engine-intake and 0.33 bathythermograph).
*
Year	Ship Fraction of SSTs	Total Bucket (Millions)	Total Engine Intake and Hull+ bucket (Millions)	Intake + Hull Alone (Millions)	Total Bucket + ERI&Hull + Unknown (Millions)	Unknown Alone (Millions)	Raw Fraction Bucket	Raw Fraction ERi&Hull	Raw Fraction Other	Scaled Bucket Fraction	Scaled ERI&Hull Fraction	Scaled Other Fraction
1850.0	0.99674	0.037500	0.0000	0.0000	0.0000	0.00012233	0.99675	0.0000	0.0032516	0.99350	0.0000	0.0032409
1851.0	0.99767	0.031579	0.0000	0.0000	0.0000	7.3662e-05	0.99767	0.0000	0.0023272	0.99535	0.0000	0.0023218
1852.0	0.99860	0.031579	0.0000	0.0000	0.0000	4.4308e-05	0.99860	0.0000	0.0014011	0.99720	0.0000	0.0013992
1853.0	0.99953	0.051261	0.0000	0.0000	0.0000	2.4276e-05	0.99953	0.0000	0.00047334	0.99905	0.0000	0.00047312
1854.0	0.99832	0.075938	0.0000	0.0000	0.0000	0.00012784	0.99832	0.0000	0.0016807	0.99664	0.0000	0.0016779
1855.0	0.99488	0.094182	0.0000	0.0000	0.0000	0.00048180	0.99491	0.0000	0.0050896	0.98982	0.0000	0.0050636
1856.0	0.99288	0.079013	0.0000	0.0000	0.0000	0.00056237	0.99293	0.0000	0.0070671	0.98587	0.0000	0.0070168
1857.0	0.99288	0.084331	0.0000	0.0000	0.0000	0.00060022	0.99293	0.0000	0.0070671	0.98587	0.0000	0.0070168
1858.0	0.99219	0.078158	0.0000	0.0000	0.0000	0.00061065	0.99225	0.0000	0.0077524	0.98450	0.0000	0.0076919
1859.0	0.99016	0.050551	0.0000	0.0000	0.0000	0.00049748	0.99025	0.0000	0.0097452	0.98051	0.0000	0.0096493
1860.0	0.98574	0.063158	0.0000	0.0000	0.0000	0.00090032	0.98595	0.0000	0.014055	0.97189	0.0000	0.013854
1861.0	0.97966	0.063158	0.0000	0.0000	0.0000	0.0012846	0.98007	0.0000	0.019934	0.96013	0.0000	0.019528
1862.0	0.97865	0.068980	0.0000	0.0000	0.0000	0.0014729	0.97909	0.0000	0.020906	0.95819	0.0000	0.020460
1863.0	0.97450	0.080202	0.0000	0.0000	0.0000	0.0020449	0.97514	0.0000	0.024863	0.95027	0.0000	0.024229
1864.0	0.95479	0.085757	0.0000	0.0000	0.0000	0.0038768	0.95675	0.0000	0.043252	0.91350	0.0000	0.041296
1865.0	0.96789	0.063158	0.0000	0.0000	0.0000	0.0020281	0.96889	0.0000	0.031113	0.93777	0.0000	0.030114
1866.0	0.95310	0.063158	0.0000	0.0000	0.0000	0.0029620	0.95520	0.0000	0.044798	0.91040	0.0000	0.042697
1867.0	0.97700	0.066050	0.0000	0.0000	0.0000	0.0015189	0.97752	0.0000	0.022480	0.95504	0.0000	0.021963
1868.0	0.96653	0.069793	0.0000	0.0000	0.0000	0.0023360	0.96761	0.0000	0.032387	0.93523	0.0000	0.031303
1869.0	0.96154	0.077507	0.0000	0.0000	0.0000	0.0029812	0.96296	0.0000	0.037040	0.92592	0.0000	0.035615
1870.0	0.96416	0.086663	0.0000	0.0000	0.0000	0.0031058	0.96540	0.0000	0.034598	0.93080	0.0000	0.033358
1871.0	0.97113	0.082240	0.0000	0.0000	0.0000	0.0023739	0.97194	0.0000	0.028056	0.94389	0.0000	0.027246
1872.0	0.96251	0.077393	0.0000	0.0000	0.0000	0.0029013	0.96387	0.0000	0.036133	0.92773	0.0000	0.034778
1873.0	0.96623	0.071312	0.0000	0.0000	0.0000	0.0024081	0.96734	0.0000	0.032665	0.93467	0.0000	0.031562
1874.0	0.97274	0.086842	0.0000	0.0000	0.0000	0.0023674	0.97346	0.0000	0.026538	0.94692	0.0000	0.025814
1875.0	0.97331	0.078947	0.0000	0.0000	0.0000	0.0021071	0.97400	0.0000	0.025997	0.94801	0.0000	0.025303
1876.0	0.97331	0.078947	0.0000	0.0000	0.0000	0.0021071	0.97400	0.0000	0.025997	0.94801	0.0000	0.025303
1877.0	0.97427	0.078947	0.0000	0.0000	0.0000	0.0020315	0.97491	0.0000	0.025087	0.94983	0.0000	0.024441
1878.0	0.97911	0.078947	0.0000	0.0000	0.0000	0.0016488	0.97954	0.0000	0.020458	0.95908	0.0000	0.020031
1879.0	0.98469	0.095054	0.0000	0.0000	0.0000	0.0014551	0.98492	0.0000	0.015077	0.96985	0.0000	0.014846
1880.0	0.98319	0.11243	0.0000	0.0000	0.0000	0.0018898	0.98347	0.0000	0.016531	0.96694	0.0000	0.016253
1881.0	0.98375	0.11842	0.0000	0.0000	0.0000	0.0019246	0.98401	0.0000	0.015992	0.96802	0.0000	0.015732
1882.0	0.97402	0.11842	0.0000	0.0000	0.0000	0.0030764	0.97468	0.0000	0.025321	0.94936	0.0000	0.024663
1883.0	0.97795	0.11842	0.0000	0.0000	0.0000	0.0026111	0.97843	0.0000	0.021574	0.95685	0.0000	0.021098
1884.0	0.98353	0.11842	0.0000	0.0000	0.0000	0.0019506	0.98380	0.0000	0.016205	0.96759	0.0000	0.015938
1885.0	0.98836	0.11043	0.0000	0.0000	0.0000	0.0012854	0.98849	0.0000	0.011506	0.97699	0.0000	0.011372
1886.0	0.96692	0.11349	0.0000	0.0000	0.0000	0.0037540	0.96798	0.0000	0.032019	0.93596	0.0000	0.030960
1887.0	0.87914	0.15616	0.0000	0.0000	0.0000	0.018874	0.89217	0.0000	0.10783	0.78434	0.0000	0.094796
1888.0	0.75547	0.20107	0.0000	0.0000	0.0000	0.049168	0.80352	0.0000	0.19648	0.60703	0.0000	0.14844
1889.0	0.73427	0.22280	0.0000	0.0000	0.0000	0.059204	0.79006	0.0000	0.20994	0.58011	0.0000	0.15416
1890.0	0.69855	0.21880	0.0000	0.0000	0.0000	0.065957	0.76837	0.0000	0.23163	0.53674	0.0000	0.16180
1891.0	0.73951	0.21582	0.0000	0.0000	0.0000	0.056220	0.79334	0.0000	0.20666	0.58668	0.0000	0.15283
1892.0	0.68406	0.17832	0.0000	0.0000	0.0000	0.056340	0.75991	0.0000	0.24009	0.51982	0.0000	0.16423
1893.0	0.62350	0.18151	0.0000	0.0000	0.0000	0.068339	0.72648	0.0000	0.27352	0.45296	0.0000	0.17054
1894.0	0.57480	0.19737	0.0000	0.0000	0.0000	0.083922	0.70165	0.0000	0.29835	0.40331	0.0000	0.17149
1895.0	0.52699	0.20980	0.0000	0.0000	0.0000	0.099238	0.67888	0.0000	0.32112	0.35777	0.0000	0.16923
1896.0	0.52465	0.24257	0.0000	0.0000	0.0000	0.11530	0.67781	0.0000	0.32219	0.35561	0.0000	0.16904
1897.0	0.55400	0.23716	0.0000	0.0000	0.0000	0.10577	0.69156	0.0000	0.30844	0.38312	0.0000	0.17087
1898.0	0.56809	0.22500	0.0000	0.0000	0.0000	0.097180	0.69837	0.0000	0.30163	0.39674	0.0000	0.17135
1899.0	0.52482	0.24820	0.0000	0.0000	0.0000	0.11794	0.67789	0.0000	0.32211	0.35577	0.0000	0.16905
1900.0	0.47077	0.22796	0.0000	0.0000	0.0000	0.12064	0.65392	0.0000	0.34608	0.30785	0.0000	0.16292
1901.0	0.53386	0.18249	0.0000	0.0000	0.0000	0.085065	0.68206	0.0000	0.31794	0.36412	0.0000	0.16973
1902.0	0.51459	0.21699	0.0000	0.0000	0.0000	0.10533	0.67322	0.0000	0.32678	0.34643	0.0000	0.16816
1903.0	0.46764	0.29452	0.0000	0.0000	0.0000	0.15679	0.65259	0.0000	0.34741	0.30518	0.0000	0.16246
1904.0	0.45583	0.32497	0.0000	0.0000	0.0000	0.17684	0.64760	0.0000	0.35240	0.29519	0.0000	0.16064
1905.0	0.47551	0.39794	0.0000	0.0000	0.0000	0.20872	0.65596	0.0000	0.34404	0.31191	0.0000	0.16360
1906.0	0.61704	0.45840	0.0000	0.0000	0.0000	0.17555	0.72309	0.0000	0.27691	0.44617	0.0000	0.17087
1907.0	0.66954	0.48936	0.0000	0.0000	0.0000	0.16171	0.75162	0.0000	0.24838	0.50324	0.0000	0.16630
1908.0	0.68264	0.52441	0.0000	0.0000	0.0000	0.16642	0.75910	0.0000	0.24090	0.51819	0.0000	0.16445
1909.0	0.65597	0.57306	0.0000	0.0000	0.0000	0.19715	0.74403	0.0000	0.25597	0.48806	0.0000	0.16791
1910.0	0.68052	0.63468	0.0000	0.0000	0.0000	0.20277	0.75787	0.0000	0.24213	0.51574	0.0000	0.16477
1911.0	0.69757	0.75596	0.0000	0.0000	0.0000	0.22863	0.76780	0.0000	0.23220	0.53559	0.0000	0.16198
1912.0	0.70798	0.82095	0.0000	0.0000	0.0000	0.23973	0.77398	0.0000	0.22602	0.54796	0.0000	0.16002
1913.0	0.77350	0.81959	0.0000	0.0000	0.0000	0.18563	0.81533	0.0000	0.18467	0.63066	0.0000	0.14284
1914.0	0.87248	0.98639	0.0000	0.0000	0.0000	0.12579	0.88690	0.0000	0.11310	0.77380	0.0000	0.098676
1915.0	0.95246	0.65099	0.0000	0.0000	0.0000	0.030949	0.95462	0.0000	0.045385	0.90923	0.0000	0.043227
1916.0	0.96732	0.35120	0.0000	0.0000	0.0000	0.011479	0.96835	0.0000	0.031650	0.93670	0.0000	0.030616
1917.0	0.95551	0.31291	0.0000	0.0000	0.0000	0.013922	0.95740	0.0000	0.042597	0.91481	0.0000	0.040702
1918.0	0.94714	0.25269	0.0000	0.0000	0.0000	0.013357	0.94980	0.0000	0.050204	0.89959	0.0000	0.047551
1919.0	0.95292	0.18533	0.0000	0.0000	0.0000	0.0087244	0.95504	0.0000	0.044959	0.91008	0.0000	0.042842
1920.0	0.94915	0.20033	0.0000	0.0000	0.0000	0.010186	0.95161	0.0000	0.048385	0.90323	0.0000	0.045925
1921.0	0.95695	0.26015	0.0000	0.0000	0.0000	0.011199	0.95873	0.0000	0.041271	0.91746	0.0000	0.039495
1922.0	0.95754	0.37173	0.0000	0.0000	0.0000	0.015785	0.95927	0.0000	0.040733	0.91853	0.0000	0.039004
1923.0	0.91205	0.47941	0.0000	0.0000	0.0000	0.042163	0.91916	0.0000	0.080838	0.83832	0.0000	0.073729
1924.0	0.88353	0.57671	0.0000	0.0000	0.0000	0.067171	0.89568	0.0000	0.10432	0.79136	0.0000	0.092171
1925.0	0.86328	0.65197	0.0000	0.0000	0.0000	0.089141	0.87972	0.0000	0.12028	0.75944	0.0000	0.10383
1926.0	0.85653	0.64652	0.0000	0.0000	0.0000	0.092759	0.87453	0.0000	0.12547	0.74906	0.0000	0.10747
1927.0	0.86354	0.65139	0.0000	0.0000	0.0000	0.088888	0.87993	0.0000	0.12007	0.75985	0.0000	0.10369
1928.0	0.87162	0.70977	0.0000	0.0000	0.0000	0.091122	0.88622	0.0000	0.11378	0.77245	0.0000	0.099169
1929.0	0.87682	0.75043	0.0000	0.0000	0.0000	0.092435	0.89033	0.0000	0.10967	0.78066	0.0000	0.096160
1930.0	0.89466	0.74211	0.0000	0.0000	0.0000	0.078172	0.90470	0.0000	0.095299	0.80940	0.0000	0.085261
1931.0	0.92869	0.71479	0.0000	0.0000	0.0000	0.050973	0.93344	0.0000	0.066565	0.86687	0.0000	0.061818
1932.0	0.93781	0.61837	0.13658	0.0000	0.0000	0.0000	1.0000	0.0000	0.0000	0.93781	0.0000	0.0000
1933.0	0.94652	0.50610	0.33118	0.0000	0.0000	0.0000	1.0000	0.0000	0.0000	0.94652	0.0000	0.0000
1934.0	0.95069	0.51882	0.52579	0.0069737	0.0000	0.0000	0.98674	0.013263	0.0000	0.93808	0.012609	0.0000
1935.0	0.95664	0.63522	0.66168	0.026460	0.0000	0.0000	0.96001	0.039989	0.0000	0.91839	0.038255	0.0000
1936.0	0.96501	0.68260	0.74807	0.065467	0.0000	0.0000	0.91248	0.087515	0.0000	0.88055	0.084453	0.0000
1937.0	0.96893	0.78919	0.85926	0.070071	0.0000	0.0000	0.91845	0.081548	0.0000	0.88991	0.079014	0.0000
1938.0	0.92720	0.87632	0.93902	0.062707	0.0000	0.0000	0.93322	0.066779	0.0000	0.86528	0.061917	0.0000
1939.0	0.91528	0.82945	0.91821	0.088752	0.0000	0.0000	0.90334	0.096658	0.0000	0.82681	0.088470	0.0000
1940.0	0.94395	0.67105	0.82105	0.15000	0.0000	0.0000	0.81731	0.18269	0.0000	0.77150	0.17245	0.0000
1941.0	0.96741	0.40791	0.56126	0.15335	0.0000	0.0000	0.72678	0.27322	0.0000	0.70310	0.26431	0.0000
1942.0	0.96640	0.24513	0.39224	0.14711	0.0000	0.0000	0.62496	0.37504	0.0000	0.60396	0.36244	0.0000
1943.0	0.94461	0.14923	0.33629	0.18706	0.013606	0.0000	0.44375	0.55625	0.0000	0.41917	0.52544	0.0000
1944.0	0.92294	0.030634	0.11053	0.079893	0.056176	0.0000	0.27716	0.72284	0.0000	0.25580	0.66714	0.0000
1945.0	0.92213	0.028073	0.13095	0.10288	0.098746	0.0000	0.21437	0.78563	0.0000	0.19768	0.72445	0.0000
1946.0	0.88256	0.025512	0.24902	0.22351	0.14132	0.0000	0.10245	0.89755	0.0000	0.090419	0.79214	0.0000
1947.0	0.83403	0.049194	0.32539	0.27620	0.18389	0.0000	0.15118	0.84882	0.0000	0.12609	0.70794	0.0000
1948.0	0.79874	0.12876	0.22046	0.091697	0.22646	0.0000	0.58406	0.41594	0.0000	0.46652	0.33223	0.0000
1949.0	0.82558	0.18714	0.26911	0.081967	0.26946	0.00034539	0.69452	0.30419	0.0012818	0.57339	0.25114	0.0010582
1950.0	0.85393	0.24553	0.35583	0.11030	0.38684	0.031015	0.63469	0.28513	0.080175	0.54199	0.24348	0.068464
1951.0	0.83960	0.25530	0.47687	0.22157	0.50281	0.025940	0.50775	0.44066	0.051590	0.42631	0.36998	0.043315
1952.0	0.82845	0.25834	0.49628	0.23794	0.53447	0.038191	0.48336	0.44519	0.071455	0.40044	0.36881	0.059197
1953.0	0.82888	0.27050	0.56926	0.29876	0.61779	0.048533	0.43785	0.48359	0.078559	0.36293	0.40084	0.065116
1954.0	0.83639	0.30589	0.64224	0.33635	0.70050	0.058263	0.43667	0.48016	0.083174	0.36522	0.40160	0.069565
1955.0	0.81378	0.32637	0.69949	0.37312	0.73942	0.039933	0.44139	0.50461	0.054006	0.35919	0.41064	0.043949
1956.0	0.79992	0.33310	0.68124	0.34814	0.73776	0.056521	0.45150	0.47189	0.076612	0.36116	0.37747	0.061283
1957.0	0.82024	0.37480	0.76788	0.39308	0.83507	0.067186	0.44883	0.47071	0.080456	0.36815	0.38610	0.065993
1958.0	0.84104	0.40086	0.86921	0.46836	0.96740	0.098191	0.41436	0.48414	0.10150	0.34849	0.40718	0.085365
1959.0	0.83636	0.42808	0.95848	0.53040	1.0883	0.12986	0.39333	0.48735	0.11932	0.32897	0.40760	0.099795
1960.0	0.82473	0.48158	0.98628	0.50470	1.1127	0.12639	0.43282	0.45360	0.11359	0.35696	0.37409	0.093680
1961.0	0.84618	0.64762	1.1801	0.53251	1.2179	0.037751	0.53176	0.43724	0.030997	0.44996	0.36999	0.026229
1962.0	0.92776	0.68356	1.2447	0.56110	1.2719	0.027268	0.53742	0.44114	0.021438	0.49860	0.40927	0.019890
1963.0	0.92998	0.58252	1.1613	0.57874	1.2003	0.039065	0.48530	0.48215	0.032545	0.45132	0.44839	0.030266
1964.0	0.92721	0.48147	1.0779	0.59638	1.0977	0.019867	0.43861	0.54329	0.018098	0.40668	0.50375	0.016781
1965.0	0.93177	0.71546	1.1072	0.39178	1.2276	0.12039	0.58280	0.31913	0.098071	0.54303	0.29736	0.091379
1966.0	0.92974	0.97743	1.4333	0.45586	1.6259	0.19258	0.60117	0.28038	0.11844	0.55894	0.26068	0.11012
1967.0	0.93495	1.1083	1.4956	0.38731	1.7371	0.24147	0.63802	0.22297	0.13901	0.59652	0.20846	0.12997
1968.0	0.94340	1.2091	1.5477	0.33866	1.8483	0.30055	0.65416	0.18323	0.16261	0.61713	0.17286	0.15341
1969.0	0.94464	1.2582	1.7458	0.48760	2.1862	0.44043	0.57551	0.22303	0.20146	0.54365	0.21069	0.19030
1970.0	0.94484	1.2666	1.9105	0.64391	2.2263	0.31579	0.56893	0.28923	0.14184	0.53755	0.27327	0.13402
1971.0	0.94484	1.3092	1.9206	0.61145	2.1588	0.23820	0.60643	0.28323	0.11034	0.57298	0.26761	0.10425
1972.0	0.94272	1.2967	1.8923	0.59560	2.1347	0.24246	0.60741	0.27901	0.11358	0.57262	0.26303	0.10707
1973.0	0.93919	1.2408	1.7622	0.52132	2.0655	0.30338	0.60073	0.25239	0.14688	0.56420	0.23704	0.13795
1974.0	0.94174	1.1697	1.6894	0.51968	2.0211	0.33164	0.57877	0.25713	0.16410	0.54505	0.24215	0.15453
1975.0	0.94259	1.0322	1.6606	0.62837	2.0438	0.38314	0.50507	0.30746	0.18747	0.47608	0.28981	0.17671
1976.0	0.93869	0.99818	1.6579	0.65972	1.9466	0.28875	0.51277	0.33890	0.14833	0.48133	0.31812	0.13924
1977.0	0.92670	1.0558	1.7010	0.64521	1.9654	0.26447	0.53716	0.32828	0.13456	0.49778	0.30421	0.12470
1978.0	0.90996	0.99158	1.6239	0.63237	1.9500	0.32605	0.50850	0.32429	0.16721	0.46272	0.29509	0.15215
1979.0	0.87246	0.93188	1.5123	0.58045	1.8401	0.32774	0.50644	0.31545	0.17811	0.44185	0.27522	0.15540
1980.0	0.82993	0.72533	1.4739	0.74862	1.8044	0.33049	0.40197	0.41488	0.18316	0.33361	0.34432	0.15201
1981.0	0.83433	0.62002	1.5224	0.90236	2.0130	0.49065	0.30800	0.44826	0.24374	0.25697	0.37399	0.20336
1982.0	0.84059	0.73974	1.6926	0.95289	2.1158	0.42316	0.34963	0.45037	0.20000	0.29389	0.37858	0.16812
1983.0	0.83157	0.88314	1.8143	0.93112	2.1158	0.30153	0.41741	0.44008	0.14251	0.34710	0.36596	0.11851
1984.0	0.81465	0.71648	1.7531	1.0366	2.0413	0.28820	0.35099	0.50782	0.14119	0.28594	0.41370	0.11502
1985.0	0.78964	0.64046	1.7095	1.0691	1.9949	0.28538	0.32105	0.53590	0.14306	0.25351	0.42316	0.11296
1986.0	0.74924	0.67184	1.7259	1.0541	2.0934	0.36742	0.32094	0.50355	0.17552	0.24046	0.37727	0.13150
1987.0	0.71827	0.68726	1.7870	1.0998	2.1432	0.35611	0.32067	0.51316	0.16616	0.23033	0.36859	0.11935
1988.0	0.72849	0.67224	1.8073	1.1351	2.1514	0.34412	0.31246	0.52759	0.15995	0.22762	0.38435	0.11652
1989.0	0.72649	0.56684	1.8027	1.2359	2.1817	0.37901	0.25981	0.56647	0.17372	0.18875	0.41153	0.12621
1990.0	0.70418	0.54248	1.7803	1.2378	2.2109	0.43066	0.24536	0.55985	0.19479	0.17278	0.39424	0.13717
1991.0	0.67022	0.57584	1.7282	1.1523	2.1382	0.40999	0.26931	0.53894	0.19175	0.18050	0.36121	0.12851
1992.0	0.60988	0.53684	1.6430	1.1062	2.0151	0.37202	0.26641	0.54897	0.18462	0.16248	0.33480	0.11260
1993.0	0.52920	0.52789	1.5174	0.98955	1.9441	0.42671	0.27153	0.50899	0.21948	0.14369	0.26936	0.11615
1994.0	0.47684	0.48329	1.3553	0.87197	1.7003	0.34507	0.28423	0.51283	0.20294	0.13553	0.24454	0.096770
1995.0	0.46591	0.42410	1.1931	0.76900	1.5478	0.35469	0.27400	0.49684	0.22916	0.12766	0.23148	0.10677
1996.0	0.41389	0.32193	1.1289	0.80702	1.4414	0.31243	0.22335	0.55989	0.21676	0.092441	0.23174	0.089715
1997.0	0.39281	0.26503	1.1159	0.85089	1.4402	0.32429	0.18402	0.59081	0.22517	0.072284	0.23207	0.088448
1998.0	0.37897	0.26555	1.1066	0.84107	1.4108	0.30423	0.18822	0.59615	0.21564	0.071329	0.22592	0.081720
1999.0	0.31718	0.30695	1.0428	0.73584	1.3593	0.31652	0.22581	0.54133	0.23285	0.071623	0.17170	0.073855
2000.0	0.28918	0.26204	0.67368	0.41164	1.0845	0.41086	0.24162	0.37955	0.37883	0.069872	0.10976	0.10955
2001.0	0.26053	0.21912	0.56873	0.34961	0.82591	0.25718	0.26531	0.42330	0.31139	0.069122	0.11028	0.081128
2002.0	0.24761	0.19701	0.53832	0.34131	0.84442	0.30610	0.23331	0.40420	0.36250	0.057770	0.10008	0.089758
2003.0	0.22344	0.18158	0.50792	0.32634	0.88334	0.37543	0.20556	0.36943	0.42501	0.045931	0.082548	0.094966
2004.0	0.20298	0.17854	0.49602	0.31747	0.82475	0.32874	0.21648	0.38493	0.39859	0.043942	0.078133	0.080906
2005.0	0.18454	0.16030	0.44359	0.28329	0.77955	0.33596	0.20563	0.36340	0.43097	0.037948	0.067062	0.079532
2006.0	0.14275	0.18035	0.48513	0.30478	0.74822	0.26309	0.24104	0.40734	0.35162	0.034408	0.058147	0.050194
2007.0	0.11601	0.15873	0.51130	0.35257	0.75405	0.24275	0.21050	0.46757	0.32193	0.024421	0.054244	0.037347
2008.0	0.11260	0.13711	0.54696	0.40986	0.78158	0.23461	0.17542	0.52440	0.30018	0.019753	0.059050	0.033802
2009.0	0.094306	0.11548	0.52611	0.41063	0.78158	0.25547	0.14776	0.52539	0.32686	0.013934	0.049547	0.030825
2010.0	0.094306	0.093860	0.50526	0.41140	0.78158	0.27632	0.12009	0.52637	0.35354	0.011325	0.049640	0.033341
