# Supplementary material for: LiG Metrology, Correlated Error, and the Integrity of the Global Surface Air-Temperature Record
Source: Sensors (Basel). 2023 Jun 27;23(13):5976. doi: 10.3390/s23135976 (PMC10346593; doi:10.3390/s23135976)
Supplement: Supplementary file 1 [file sensors-23-05976-s001.zip › Supplemental Materials Sensors 2435246/Calculation of Scaled Fractions & Uncertainties.txt]

*Supplementary Material for P. Frank (2023) "LiG Metrology, Correlated Error, and the Integrity of the Global Surface Air Temperature Record" MDPI Sensors 2436246
*
*The scaled bucket, scaled ERI&Hull and scaled Other Fractions are from file "Calculation of SST Fractions."
*
*In Summary, the data are from Figure 2b and Figure 3 of Elizabeth C. Kent, John J. Kennedy, David I. Berry and Robert O. Smith (2010) "Effects of instrumentation changes on sea surface temperature measured in situ" WIREs Climate Change 1, 718-728.
*
*Kent et al., FIGURE 2: "Composition of ICOADSv2.5.1 (a) Annual number of sea surface temperature observations per year by platform type. (b) As (a) but expressed as a fraction of total number of observations. For the period centered on around 1900, most of the ‘unknown or other’ observations are of unknown source, and after 1962 almost all have come from oceanographic sources."
*
*Kent et al., FIGURE 3: "(a) Number of sea surface temperature observations from ICOADSv2.[Ref. 34] with measurement methods following Ref 35, excluding data from drifters and buoys."
*
*Total ship SST = sum of bucket+ERI&Hull+Unknown fractions
*
*Raw Bucket Fraction = bucket/(Bucket+ERi&Hull+Unknown)
*Raw ERi&Hull Fraction = ERI&Hull/(Bucket+ERi&Hull+Unknown)
*Raw Other Fraction = Other/(Bucket+ERi&Hull+Unknown)
*
*Scaled Bucket Fraction = Raw Bucket Fraction * Ship Fraction of SSTs = Fraction of SSTs determined using buckets
*Scaled ERI&Hull Fraction = Raw ERI&Hull Fraction * Ship Fraction of SSTs = Fraction of SSTs determined from engine intakes and hull-mounted sensors.
*Scaled Other Fraction = Raw Other Fraction * Ship Fraction of SSTs = Fraction of SSTs determined by unknown methods (probably bucket)
*
*2-sigma uncertainties (U) combine systematic error and intrinsic resolution of a reading:
*Bucket: 1.96*sqrt[(0.15 C)^2+(0.136)^2] = (+/-)0.39685 C; variance = 0.15749
*ERI&Hull: 1.96*sqrt[(1)^2+(0.136)^2] = (+/-)1.97804 C; variance = 3.91265.
*Other = bucket 0.39685 between 1850-1931, and after 1945 RMS of 0.33*(bucket)^2 and 0.33*(ERI&Hull)^2 and 0.33 (XBT)^2 after 1946 = sqrt[((0.39685)^2+(1.97804)^2+(0.3)^2)/3] =(+/-)1.17759; variance = 1.38671.
*
*Variances = Fraction*U^2
*
*Total 2-sigma SST uncertainty = c7=1.96*sqrt((2σ bucket variance/1.96)+(2σ ERI+Hull variance)/1.96)+(2σ other variance/1.96)), where in each case the variance is 2-sigma.
*
Year	Scaled Bucket Fraction	Scaled ERI&Hull Fraction	Scaled Other Fraction	Scaled 2-sigma Bucket Variance	Scaled 2-sigma ERI&Hull Variance	Scaled 2 sigma Other Variance	2-sigma SST Uncertainty = sqrt(sum of scaled variances)	I	J
1850.0	0.99350	0.0000	0.0032409	0.15647	0.0000	0.0044943	0.56168		
1851.0	0.99535	0.0000	0.0023218	0.15676	0.0000	0.0032196	0.55996		
1852.0	0.99720	0.0000	0.0013992	0.15705	0.0000	0.0019402	0.55823		
1853.0	0.99905	0.0000	0.00047312	0.15734	0.0000	0.00065608	0.55648		
1854.0	0.99664	0.0000	0.0016779	0.15696	0.0000	0.0023267	0.55875		
1855.0	0.98982	0.0000	0.0050636	0.15589	0.0000	0.0070217	0.56507		
1856.0	0.98587	0.0000	0.0070168	0.15526	0.0000	0.0097303	0.56867		
1857.0	0.98587	0.0000	0.0070168	0.15526	0.0000	0.0097303	0.56867		
1858.0	0.98450	0.0000	0.0076919	0.15505	0.0000	0.010666	0.56991		
1859.0	0.98051	0.0000	0.0096493	0.15442	0.0000	0.013381	0.57349		
1860.0	0.97189	0.0000	0.013854	0.15306	0.0000	0.019212	0.58108		
1861.0	0.96013	0.0000	0.019528	0.15121	0.0000	0.027080	0.59114		
1862.0	0.95819	0.0000	0.020460	0.15091	0.0000	0.028371	0.59277		
1863.0	0.95027	0.0000	0.024229	0.14966	0.0000	0.033598	0.59932		
1864.0	0.91350	0.0000	0.041296	0.14387	0.0000	0.057266	0.62787		
1865.0	0.93777	0.0000	0.030114	0.14769	0.0000	0.041759	0.60936		
1866.0	0.91040	0.0000	0.042697	0.14338	0.0000	0.059208	0.63014		
1867.0	0.95504	0.0000	0.021963	0.15041	0.0000	0.030456	0.59540		
1868.0	0.93523	0.0000	0.031303	0.14729	0.0000	0.043408	0.61136		
1869.0	0.92592	0.0000	0.035615	0.14582	0.0000	0.049388	0.61856		
1870.0	0.93080	0.0000	0.033358	0.14659	0.0000	0.046257	0.61481		
1871.0	0.94389	0.0000	0.027246	0.14865	0.0000	0.037783	0.60449		
1872.0	0.92773	0.0000	0.034778	0.14611	0.0000	0.048227	0.61717		
1873.0	0.93467	0.0000	0.031562	0.14720	0.0000	0.043767	0.61180		
1874.0	0.94692	0.0000	0.025814	0.14913	0.0000	0.035797	0.60205		
1875.0	0.94801	0.0000	0.025303	0.14930	0.0000	0.035087	0.60117		
1876.0	0.94801	0.0000	0.025303	0.14930	0.0000	0.035087	0.60117		
1877.0	0.94983	0.0000	0.024441	0.14959	0.0000	0.033893	0.59969		
1878.0	0.95908	0.0000	0.020031	0.15105	0.0000	0.027777	0.59202		
1879.0	0.96985	0.0000	0.014846	0.15274	0.0000	0.020588	0.58286		
1880.0	0.96694	0.0000	0.016253	0.15228	0.0000	0.022538	0.58536		
1881.0	0.96802	0.0000	0.015732	0.15245	0.0000	0.021816	0.58444		
1882.0	0.94936	0.0000	0.024663	0.14951	0.0000	0.034200	0.60007		
1883.0	0.95685	0.0000	0.021098	0.15069	0.0000	0.029257	0.59389		
1884.0	0.96759	0.0000	0.015938	0.15239	0.0000	0.022101	0.58480		
1885.0	0.97699	0.0000	0.011372	0.15387	0.0000	0.015770	0.57662		
1886.0	0.93596	0.0000	0.030960	0.14740	0.0000	0.042933	0.61079		
1887.0	0.78434	0.0000	0.094796	0.12353	0.0000	0.13145	0.70694		
1888.0	0.60703	0.0000	0.14844	0.095602	0.0000	0.20584	0.76865		
1889.0	0.58011	0.0000	0.15416	0.091362	0.0000	0.21377	0.77334		
1890.0	0.53674	0.0000	0.16180	0.084532	0.0000	0.22437	0.77811		
1891.0	0.58668	0.0000	0.15283	0.092396	0.0000	0.21193	0.77232		
1892.0	0.51982	0.0000	0.16423	0.081867	0.0000	0.22775	0.77900		
1893.0	0.45296	0.0000	0.17054	0.071337	0.0000	0.23649	0.77675		
1894.0	0.40331	0.0000	0.17149	0.063517	0.0000	0.23780	0.76850		
1895.0	0.35777	0.0000	0.16923	0.056345	0.0000	0.23467	0.75524		
1896.0	0.35561	0.0000	0.16904	0.056006	0.0000	0.23441	0.75446		
1897.0	0.38312	0.0000	0.17087	0.060338	0.0000	0.23695	0.76334		
1898.0	0.39674	0.0000	0.17135	0.062482	0.0000	0.23762	0.76694		
1899.0	0.35577	0.0000	0.16905	0.056030	0.0000	0.23443	0.75452		
1900.0	0.30785	0.0000	0.16292	0.048483	0.0000	0.22593	0.73338		
1901.0	0.36412	0.0000	0.16973	0.057346	0.0000	0.23537	0.75745		
1902.0	0.34643	0.0000	0.16816	0.054559	0.0000	0.23319	0.75099		
1903.0	0.30518	0.0000	0.16246	0.048063	0.0000	0.22529	0.73196		
1904.0	0.29519	0.0000	0.16064	0.046490	0.0000	0.22276	0.72644		
1905.0	0.31191	0.0000	0.16360	0.049123	0.0000	0.22686	0.73548		
1906.0	0.44617	0.0000	0.17087	0.070267	0.0000	0.23694	0.77597		
1907.0	0.50324	0.0000	0.16630	0.079255	0.0000	0.23061	0.77932		
1908.0	0.51819	0.0000	0.16445	0.081610	0.0000	0.22805	0.77906		
1909.0	0.48806	0.0000	0.16791	0.076865	0.0000	0.23284	0.77912		
1910.0	0.51574	0.0000	0.16477	0.081225	0.0000	0.22849	0.77913		
1911.0	0.53559	0.0000	0.16198	0.084350	0.0000	0.22462	0.77819		
1912.0	0.54796	0.0000	0.16002	0.086299	0.0000	0.22190	0.77721		
1913.0	0.63066	0.0000	0.14284	0.099323	0.0000	0.19808	0.76349		
1914.0	0.77380	0.0000	0.098676	0.12187	0.0000	0.13683	0.71208		
1915.0	0.90923	0.0000	0.043227	0.14319	0.0000	0.059943	0.63099		
1916.0	0.93670	0.0000	0.030616	0.14752	0.0000	0.042455	0.61021		
1917.0	0.91481	0.0000	0.040702	0.14407	0.0000	0.056442	0.62690		
1918.0	0.89959	0.0000	0.047551	0.14168	0.0000	0.065939	0.63791		
1919.0	0.91008	0.0000	0.042842	0.14333	0.0000	0.059410	0.63037		
1920.0	0.90323	0.0000	0.045925	0.14225	0.0000	0.063685	0.63532		
1921.0	0.91746	0.0000	0.039495	0.14449	0.0000	0.054767	0.62494		
1922.0	0.91853	0.0000	0.039004	0.14466	0.0000	0.054087	0.62413		
1923.0	0.83832	0.0000	0.073729	0.13203	0.0000	0.10224	0.67762		
1924.0	0.79136	0.0000	0.092171	0.12463	0.0000	0.12781	0.70341		
1925.0	0.75944	0.0000	0.10383	0.11960	0.0000	0.14399	0.71878		
1926.0	0.74906	0.0000	0.10747	0.11797	0.0000	0.14903	0.72341		
1927.0	0.75985	0.0000	0.10369	0.11967	0.0000	0.14379	0.71859		
1928.0	0.77245	0.0000	0.099169	0.12165	0.0000	0.13752	0.71272		
1929.0	0.78066	0.0000	0.096160	0.12295	0.0000	0.13335	0.70875		
1930.0	0.80940	0.0000	0.085261	0.12747	0.0000	0.11823	0.69396		
1931.0	0.86687	0.0000	0.061818	0.13652	0.0000	0.085723	0.66000		
1932.0	0.93781	0.0000	0.0000	0.14770	0.0000	0.0000	0.53804		
1933.0	0.94652	0.0000	0.0000	0.14907	0.0000	0.0000	0.54053		
1934.0	0.93808	0.012609	0.0000	0.14774	0.049336	0.0000	0.62150		
1935.0	0.91839	0.038255	0.0000	0.14464	0.14968	0.0000	0.75951		
1936.0	0.88055	0.084453	0.0000	0.13868	0.33043	0.0000	0.95889		
1937.0	0.88991	0.079014	0.0000	0.14015	0.30916	0.0000	0.93843		
1938.0	0.86528	0.061917	0.0000	0.13627	0.24226	0.0000	0.86135		
1939.0	0.82681	0.088470	0.0000	0.13021	0.34615	0.0000	0.96627		
1940.0	0.77150	0.17245	0.0000	0.12150	0.67475	0.0000	1.2493		
1941.0	0.70310	0.26431	0.0000	0.11073	1.0342	0.0000	1.4980		
1942.0	0.60396	0.36244	0.0000	0.095117	1.4181	0.0000	1.7222		
1943.0	0.41917	0.52544	0.0000	0.066015	2.0559	0.0000	2.0393		
1944.0	0.25580	0.66714	0.0000	0.040287	2.6103	0.0000	2.2793		
1945.0	0.19768	0.72445	0.0000	0.031133	2.8345	0.0000	2.3700		
1946.0	0.090419	0.79214	0.0000	0.014240	3.0994	0.0000	2.4704		
1947.0	0.12609	0.70794	0.0000	0.019858	2.7699	0.0000	2.3384		
1948.0	0.46652	0.33223	0.0000	0.073472	1.2999	0.0000	1.6407		
1949.0	0.57339	0.25114	0.0010582	0.090303	0.98261	0.0014675	1.4511		
1950.0	0.54199	0.24348	0.068464	0.085357	0.95266	0.094940	1.4902		
1951.0	0.42631	0.36998	0.043315	0.067139	1.4476	0.060065	1.7569		
1952.0	0.40044	0.36881	0.059197	0.063065	1.4430	0.082089	1.7643		
1953.0	0.36293	0.40084	0.065116	0.057157	1.5683	0.090296	1.8338		
1954.0	0.36522	0.40160	0.069565	0.057519	1.5713	0.096467	1.8389		
1955.0	0.35919	0.41064	0.043949	0.056569	1.6067	0.060944	1.8383		
1956.0	0.36116	0.37747	0.061283	0.056880	1.4769	0.084982	1.7812		
1957.0	0.36815	0.38610	0.065993	0.057980	1.5107	0.091514	1.8039		
1958.0	0.34849	0.40718	0.085365	0.054884	1.5931	0.11838	1.8607		
1959.0	0.32897	0.40760	0.099795	0.051809	1.5948	0.13839	1.8704		
1960.0	0.35696	0.37409	0.093680	0.056217	1.4637	0.12991	1.7982		
1961.0	0.44996	0.36999	0.026229	0.070865	1.4476	0.036372	1.7457		
1962.0	0.49860	0.40927	0.019890	0.078524	1.6013	0.027581	1.8294		
1963.0	0.45132	0.44839	0.030266	0.071078	1.7544	0.041971	1.9132		
1964.0	0.40668	0.50375	0.016781	0.064049	1.9710	0.023270	2.0085		
1965.0	0.54303	0.29736	0.091379	0.085522	1.1635	0.12672	1.6421		
1966.0	0.55894	0.26068	0.11012	0.088027	1.0200	0.15271	1.5719		
1967.0	0.59652	0.20846	0.12997	0.093946	0.81564	0.18023	1.4615		
1968.0	0.61713	0.17286	0.15341	0.097192	0.67633	0.21273	1.3903		
1969.0	0.54365	0.21069	0.19030	0.085619	0.82434	0.26390	1.5168		
1970.0	0.53755	0.27327	0.13402	0.084658	1.0692	0.18585	1.6205		
1971.0	0.57298	0.26761	0.10425	0.090239	1.0471	0.14457	1.5851		
1972.0	0.57262	0.26303	0.10707	0.090182	1.0291	0.14848	1.5763		
1973.0	0.56420	0.23704	0.13795	0.088855	0.92746	0.19129	1.5385		
1974.0	0.54505	0.24215	0.15453	0.085840	0.94746	0.21429	1.5637		
1975.0	0.47608	0.28981	0.17671	0.074977	1.1339	0.24504	1.6881		
1976.0	0.48133	0.31812	0.13924	0.075805	1.2447	0.19308	1.7224		
1977.0	0.49778	0.30421	0.12470	0.078396	1.1903	0.17292	1.6809		
1978.0	0.46272	0.29509	0.15215	0.072874	1.1546	0.21099	1.6791		
1979.0	0.44185	0.27522	0.15540	0.069587	1.0768	0.21549	1.6338		
1980.0	0.33361	0.34432	0.15201	0.052539	1.3472	0.21079	1.7767		
1981.0	0.25697	0.37399	0.20336	0.040471	1.4633	0.28200	1.8709		
1982.0	0.29389	0.37858	0.16812	0.046285	1.4812	0.23313	1.8577		
1983.0	0.34710	0.36596	0.11851	0.054665	1.4319	0.16434	1.7988		
1984.0	0.28594	0.41370	0.11502	0.045032	1.6187	0.15950	1.8904		
1985.0	0.25351	0.42316	0.11296	0.039926	1.6557	0.15665	1.9054		
1986.0	0.24046	0.37727	0.13150	0.037870	1.4761	0.18236	1.8234		
1987.0	0.23033	0.36859	0.11935	0.036275	1.4422	0.16550	1.7950		
1988.0	0.22762	0.38435	0.11652	0.035849	1.5038	0.16158	1.8260		
1989.0	0.18875	0.41153	0.12621	0.029727	1.6102	0.17501	1.8861		
1990.0	0.17278	0.39424	0.13717	0.027211	1.5425	0.19021	1.8573		
1991.0	0.18050	0.36121	0.12851	0.028427	1.4133	0.17821	1.7819		
1992.0	0.16248	0.33480	0.11260	0.025589	1.3100	0.15614	1.7099		
1993.0	0.14369	0.26936	0.11615	0.022630	1.0539	0.16107	1.5575		
1994.0	0.13553	0.24454	0.096770	0.021345	0.95678	0.13419	1.4765		
1995.0	0.12766	0.23148	0.10677	0.020105	0.90572	0.14806	1.4508		
1996.0	0.092441	0.23174	0.089715	0.014559	0.90670	0.12441	1.4316		
1997.0	0.072284	0.23207	0.088448	0.011384	0.90802	0.12265	1.4291		
1998.0	0.071329	0.22592	0.081720	0.011234	0.88396	0.11332	1.4060		
1999.0	0.071623	0.17170	0.073855	0.011280	0.67179	0.10242	1.2408		
2000.0	0.069872	0.10976	0.10955	0.011004	0.42945	0.15192	1.0775		
2001.0	0.069122	0.11028	0.081128	0.010886	0.43149	0.11250	1.0429		
2002.0	0.057770	0.10008	0.089758	0.0090982	0.39160	0.12447	1.0146		
2003.0	0.045931	0.082548	0.094966	0.0072337	0.32298	0.13169	0.95149		
2004.0	0.043942	0.078133	0.080906	0.0069204	0.30571	0.11219	0.91249		
2005.0	0.037948	0.067062	0.079532	0.0059764	0.26239	0.11029	0.86149		
2006.0	0.034408	0.058147	0.050194	0.0054189	0.22751	0.069604	0.77004		
2007.0	0.024421	0.054244	0.037347	0.0038460	0.21224	0.051790	0.72459		
2008.0	0.019753	0.059050	0.033802	0.0031109	0.23104	0.046873	0.74217		
2009.0	0.013934	0.049547	0.030825	0.0021945	0.19386	0.042745	0.68414		
2010.0	0.011325	0.049640	0.033341	0.0017836	0.19423	0.046234	0.68905		
